# Supplementary material for: Risk score constructed with neutrophil extracellular traps-related genes predicts prognosis and immune microenvironment in multiple myeloma
Source: Front Oncol. 2024 Jun 11;14:1365460. doi: 10.3389/fonc.2024.1365460 (PMC11196624; doi:10.3389/fonc.2024.1365460)
Supplement: Supplementary file 3 [file Table_1.xlsx]

## Sheet: Sheet 1
characteristics	Training cohort GSE136337 (n = 426)	Validation cohort GSEGSE2658 (n = 559)	Validation cohort GSE57317 (n = 55)
Race, n (%)
White / Caucasian	377 (88.5%)	—	—
Black	35 (8.2%)	—	—
Native American	3 (0.7%)	—	—
Refused	1 (0.2%)	—	—
Asian	4 (0.9%)	—	—
Hispanic	6 (1.4%)
Gender, n (%)
Female	165 (38.7%)	—	—
Male	261 (61.3%)	—	—
Age, n (%)
Age≤65	307 (72.1%)	—	—
Age＞65	119 (27.9%)	—	—
R-ISS, n (%)
I	83 (19.8%)	—	—
II	270 (64.4%)	—	—
III	66 (15.8%)	—	—
ISS, n (%)
I	168 (39.6%)	—	—
II	135 (31.8%)	—	—
III	121 (28.5%)	—	—
Albumin, n (%)
＜3.5g/dL	88 (20.7%)	—	—
≥3.5g/dL	337 (79.3%)	—	—
β2M, n (%)
＜5.5mg/L	298 (71.1%)	—	—
≥5.5mg/L	121 (28.9%)	—	—
LDH, n (%)
＜300u/L	406 (96.2%)	—	—
≥300u/L	16 (3.8%)	—	—
del17p, n (%)
FALSE	422 (99.1%)	—	—
TRUE	4 (0.9%)	—	—
1q+, n (%)
FALSE	324 (76.1%)	—	—
TRUE	102 (23.9%)	—	—
t(14;16), n (%)
FALSE	425 (99.8%)	—	—
TRUE	1 (0.2%)	—	—
t(14;20), n (%)
FALSE	425 (99.8%)	—	—
TRUE	1 (0.2%)	—	—
t(4;14), n (%)
FALSE	412 (96.7%)	—	—
TRUE	14 (3.3%)	—	—
del13q, n (%)
FALSE	349 (81.9%)	—	—
TRUE	77 (18.1%)	—	—
del1p, n (%)
FALSE	336 (78.9%)	—	—
TRUE	90 (21.1%)	—	—
del1q, n (%)
FALSE	339 (79.6%)	—	—
TRUE	87 (20.4%)	—	—
amp1q, n (%)
FALSE	422 (99.1%)	—	—
TRUE	4 (0.9%)	—	—
t(11;14), n (%)
FALSE	404 (94.8%)	—	—
TRUE	22 (5.2%)	—	—
del11q, n (%)
FALSE	418 (98.1%)	—	—
TRUE	8 (1.9%)	—	—
del16q, n (%)
FALSE	412 (96.7%)	—	—
TRUE	14 (3.3%)	—	—
del1p32, n (%)
FALSE	341 (80%)	—	—
TRUE	85 (20%)	—	—
myc_8q24, n (%)
FALSE	406 (95.3%)	—	—
TRUE	20 (4.7%)	—	—
t(12;14), n (%)
FALSE	425 (99.8%)	—	—
TRUE	1 (0.2%)	—	—
hyperdiploid, n (%)
FALSE	341 (80%)	—	—
TRUE	85 (20%)	—	—
Event, n (%)
Alive	243 (57%)	43 (78%)	459 (82.1%)
Dead	183 (43%)	12 (22%)	100 (17.9%)
