# Supplementary material for: Risk score constructed with neutrophil extracellular traps-related genes predicts prognosis and immune microenvironment in multiple myeloma
Source: Front Oncol. 2024 Jun 11;14:1365460. doi: 10.3389/fonc.2024.1365460 (PMC11196624; doi:10.3389/fonc.2024.1365460)
Supplement: Supplementary file 4 [file Table_2.xlsx]

## Sheet: Sheet1
NETs
ACTB
AGER
AKT1
AKT2
ALPL
Ang II
ANXA1
ANXA2
ARPIN
ATG7
AZU1
BST1
C1QA
C3
C3AR1
C5AR1
CAMP
CARD11
CASP1
CAT
CCDC25
CCL2
CCL3
CCL4
CCL5
CD177
CD40L
CD44
CD93
CDH1
CEACAM3
CFB
CFP
CFTR
CLEC4E
CLEC6A
CLEC7A
CPPED1
CREB5
CRISPLD2
CSF3
CSF3R
CTSC
CTSG
CXCL1
CXCL2
CXCR1
CXCR2
CXCR4
CXCR7
CYBB
CYP4F3
DDIT4
DEFA3
DNASE1
DRP-1
DYSF
ELANE
ENO1
ENTPD4
EPCAM
ERK5
F2RL2
F3
FCAR
FCGR2B
FCGR3B
FGL2
FN1
FPR1
FPR2
G0S2
GSDMD
H2AX
H3C14
HIF1A
HIST1H2BC
HMGB1
HPSE
HRG
HSP90
HSPE1
IL17A
IL1B
IL1RL1
IL-21
IL33
IL36RN
IL5
IL6
IL8
ILK
IRAK4
IRF1
ITGAM
ITGB2
KCNJ15
KCNN3
KDM6A
KLF2
LACTOFERRIN
LAMP-2
LDHA
LDLR
LILRB2
LPAR3
LYZ
MAPK1
MAPK14
MAPK3
MCOLN3
MFN-2
MGAM
MIR223
MIR503HG
MME
MMP9
MNDA
MPO
mtDNA
MTOR
MYD88
NADPH
NFE2L2
NFIL3
NFKB1
NLRP3
NOX4
ORAI1
P2RX1
PADI4
PARVB
PDE4B
PF4
PIK3CA
PIK3CG
PINK1
PKM
PPARGC1A
PROCR
PRTN3
PTAFR
PTGER2
RIPK1
RIPK3
Ros1
S100A12
S100A8
S100A9
S1PR2
SELP
SELPLG
SGK1
SIGLEC14
SIGLEC5
SLC22A4
SLC25A37
SPP1
SRC
STAT3
SUCNR1
SYK
TECPR2
THBD
TIMP1
TKT
TLR2
TLR4
TLR7
TLR8
TLR9
TNF
TNFAIP3
TNFRSF10C
VCAM1
VIM
VNN3
WASL
ZEB1
