# Supplementary material for: Risk score constructed with neutrophil extracellular traps-related genes predicts prognosis and immune microenvironment in multiple myeloma
Source: Front Oncol. 2024 Jun 11;14:1365460. doi: 10.3389/fonc.2024.1365460 (PMC11196624; doi:10.3389/fonc.2024.1365460)
Supplement: Supplementary file 5 [file Table_3.xlsx]

## Sheet: Sheet1
CTSG	Forward Primer	GGAAAGATGCAGCCACTCCT
	Reverse Primer	CGATGATCTCCCCTGCCTCA
VCAM1	Forward Primer	GGGAAGATGGTCGTGATCCTT
	Reverse Primer	TCTGGGGTGGTCTCGATTTTA
LDHA	Forward Primer	AGCTGTTCCACTTAAGGCCC
	Reverse Primer	AATGAGATCCGGAATCGGCG
MPO	Forward Primer	TGCTGCCCTTTGACAACCTG
	Reverse Primer	TGCTCCCGAAGTAAGAGGGT
HSPE1	Forward Primer	GGTTGAAAGGAGTGCTGCTGAA
	Reverse Primer	GAATGGGCAGCATCATGTTGAT
PINK1	Forward Primer	GCCTCATCGAGGAAAAACAGG
	Reverse Primer	GTCTCGTGTCCAACGGGTC
