# Supplementary material for: Risk score constructed with neutrophil extracellular traps-related genes predicts prognosis and immune microenvironment in multiple myeloma
Source: Front Oncol. 2024 Jun 11;14:1365460. doi: 10.3389/fonc.2024.1365460 (PMC11196624; doi:10.3389/fonc.2024.1365460)
Supplement: Supplementary file 6 [file Table_4.xlsx]

## Sheet: output_pvalue
Drug	pvalue
A.443654	5.44e-05
Obatoclax.Mesylate	4.74e-10
Shikonin	1.58e-08
GSK.650394	2.47e-08
QS11	4.44e-08
AZ628	5.18e-08
S.Trityl.L.cysteine	8.47e-08
SB590885	8.58e-08
Epothilone.B	1.02e-07
Mitomycin.C	1.57e-07
BAY.61.3606	2.73e-07
RO.3306	2.75e-07
ZM.447439	4.73e-07
BI.2536	4.86e-07
GW843682X	4.96e-07
Vorinostat	1.46e-06
CEP.701	1.97e-06
Gemcitabine	2.4e-06
Doxorubicin	2.46e-06
JNK.9L	3.12e-06
Vinblastine	4.49e-06
VX.680	4.64e-06
GDC.0449	1.28e-05
TW.37	1.31e-05
IPA.3	1.45e-05
BMS.509744	1.99e-05
BI.D1870	2.11e-05
Camptothecin	2.35e-05
Etoposide	2.66e-05
Thapsigargin	4.75e-05
BIRB.0796	6.02e-05
PF.562271	6.63e-05
Tipifarnib	7.11e-05
Vinorelbine	9.29e-05
PF.4708671	0.000111429
Bleomycin	0.000115312
AZD6244	0.000151731
Sorafenib	0.000172432
PD.0325901	0.000180991
Salubrinal	0.000259795
ATRA	0.000392688
AZD8055	0.000511388
Bortezomib	0.000570418
AUY922	0.000723498
JW.7.52.1	0.00103608
Cytarabine	0.00169542
PAC.1	0.00169542
Paclitaxel	0.00172155
Docetaxel	0.00195395
Embelin	0.00222002
Axitinib	0.00233303
AZD.2281	0.00235043
NVP.BEZ235	0.00258748
CCT018159	0.00271061
Elesclomol	0.00341742
MS.275	0.00650222
FH535	0.00710435
AICAR	0.00945454
MG.132	0.00969863
CMK	0.0124583
Methotrexate	0.0166126
EHT.1864	0.0221077
Roscovitine	0.0243718
BMS.754807	0.0275228
CHIR.99021	0.0316775
Cyclopamine	0.0426832
Z.LLNle.CHO	0.0446631
Pyrimethamine	0.0523084
MK.2206	0.08784
FTI.277	0.0975699
Parthenolide	0.106895
Temsirolimus	0.107627
AS601245	0.122544
Bosutinib	0.126942
Cisplatin	0.131112
Nutlin.3a	0.141503
PLX4720	0.170668
CGP.082996	0.226088
PD.173074	0.25697
BIBW2992	0.291271
BMS.708163	0.296732
KU.55933	0.352246
CI.1040	0.39393
Metformin	0.559071
Nilotinib	0.568747
XMD8.85	0.571238
PD.0332991	0.574658
SL.0101.1	0.584574
Rapamycin	0.704911
BMS.536924	0.714143
GDC0941	0.791385
OSI.906	0.80717
Midostaurin	0.828325
X681640	0.850716
NSC.87877	0.85328
AKT.inhibitor.VIII	0.855635
AZD7762	0.933911
SB.216763	0.945714
CGP.60474	0.947692
RDEA119	0.95556
ABT.888	0.958386
AG.014699	0.959225
X17.AAG	0.961661
AP.24534	0.970354
GW.441756	0.979745
WO2009093972	0.982585
Erlotinib	0.984
WZ.1.84	0.986888
NU.7441	0.987895
JNK.Inhibitor.VIII	0.990902
Bexarotene	0.991037
Lenalidomide	0.991794
VX.702	0.996295
Sunitinib	0.997049
PF.02341066	0.998747
Pazopanib	0.999426
BX.795	0.999453
Gefitinib	0.999477
Bryostatin.1	0.999596
NVP.TAE684	0.999646
JNJ.26854165	0.999951
WH.4.023	0.999969
AMG.706	0.999981
DMOG	0.999991
Dasatinib	0.999991
CCT007093	0.999992
Lapatinib	0.999994
AZD.0530	0.999998
GNF.2	0.999999
AZD6482	0.999999
A.770041	0.999999
ABT.263	0.999999
LFM.A13	1
Bicalutamide	1
GSK269962A	1
PHA.665752	1
KIN001.135	1
Imatinib	1
